# Supplementary material for: Correction: Fast calcium transients in dendritic spines driven by extreme statistics
Source: PLoS Biol. 2022 May 27;20(5):e3001663. doi: 10.1371/journal.pbio.3001663 (PMC9142164; doi:10.1371/journal.pbio.3001663)
Supplement: S1 File — (XLSX) [file pbio.3001663.s001.xlsx]

## Sheet: Sheet1
spine SP+ flash on spine	dendrite SP+ flash on spine		spine SP+ flash on dendrite	dendrite SP+ flash on dendrite		spine SP- flash on spine	dendrite SP- flash on spine		spine SP- flash on dendrite	dendrite SP- flash on dendrite
43.893	34.419		47.141	32.319		24.818	38.455		31.979	38.324
43.997	34.329		48.314	31.87		24.503	38.492		32.154	38.195
45.033	34.248		49.721	31.372		24.51	38.517		31.924	38.308
46.748	34.388		50.647	31.062		25.078	38.544		31.882	38.46
48.395	34.384		50.753	31.028		25.82	38.617		32.078	37.735
49.314	34.036		50.506	31.14		26.487	38.706		32.218	36.96
49.143	33.519		50.525	31.133		26.845	38.744		31.201	36.079
48.758	33.045		50.49	31.177		26.897	38.724		30.067	35.596
48.699	32.778		50.443	31.191		26.687	38.697		28.851	35.658
48.884	32.571		50.356	31.069		26.505	38.907		28.409	35.814
48.787	32.797		50.137	30.877		26.395	39.049		28.559	35.72
48.606	33.638		50.031	30.744		26.8	38.517		28.716	35.506
48.551	31.695		49.972	30.732		27.942	37.257		28.642	36.063
48.567	31.777		49.923	30.768		29.292	35.812		28.531	37.158
48.651	31.803		49.977	30.782		30.084	35.018		28.845	38.429
48.58	31.765		50.118	30.667		30.279	34.848		29.579	39.204
48.573	31.766		50.146	30.668		29.976	35.136		30.366	39.138
48.628	31.786		49.939	30.934		29.996	35.147		30.775	38.873
48.625	31.774		49.528	31.35		30.361	35.044		30.768	38.865
48.386	31.657		49.213	31.711		30.151	35.033		30.695	39.079
48.052	33.238		49.076	31.89		28.864	35.443		30.701	38.881
47.923	33.203		49.1	31.916		27.065	36.084		30.709	38.37
47.813	33.486		49.149	31.799		25.715	36.431		30.699	37.692
47.771	33.748		49.166	31.866		25.483	36.462		30.548	37.143
47.864	33.786		49.213	31.969		25.668	36.24		30.432	37.042
47.767	33.781		49.189	31.838		25.818	36.689		30.494	37.147
47.784	34.289		49.029	31.371		25.975	37.675		30.518	37.205
48.007	31.757		48.853	30.766		26.08	38.777		30.441	37.127
48.35	31.865		48.714	30.459		26.192	39.358		30.412	36.956
48.797	31.938		48.655	30.427		26.237	39.329		30.524	37.291
48.975	31.947		48.742	30.52		26.202	39.187		30.412	37.747
48.926	31.938		48.822	30.491		26.225	39.136		30.557	38.238
48.897	31.982		48.834	30.498		26.327	39.258		30.697	38.44
48.683	32.091		48.738	30.565		26.212	39.187		30.801	38.3
48.599	32.026		48.519	30.653		25.945	38.927		30.867	38.222
49.036	33.603		48.194	30.767		25.65	38.633		30.895	38.433
50.211	34.412		47.94	30.898		25.453	38.43		30.828	38.448
51.376	32.173		47.795	31.021		25.41	38.343		30.734	38.055
52.256	33.319		47.851	30.985		25.455	38.381		30.616	37.552
52.311	33.257		47.931	30.935		25.475	38.448		31.077	37.338
52.247	33.192		47.658	29.501		25.9	38.19		36.337	38.135
49.955	33.235		47.538	29.157		25.675	38.299		45.9	38.469
46.508	33.9		48.394	33.245		24.78	38.984		71.393	39.61
49.687	33.914		50.076	40.501		37.289	42.103		90.14	40.011
68.19	33.93		51.574	47.527		56.261	42.11		92.53	40.687
91.01	33.942		52.336	51.833		71.117	42.065		87.058	40.878
110.56	34.337		52.324	51.213		74.718	42.041		85.463	41.334
116.13	34.406		52.084	49.828		70.722	42.165		83.861	42.188
112.23	34.388		51.767	48.898		69.17	42.15		84.752	42.235
109.49	37.311		51.71	48.03		67.411	41.658		91.069	43.06
109.58	38.832		52.15	50.082		68.113	41.827		99.508	44.569
109.16	38.007		53.26	55.887		73.286	43.083		107.34	44.945
110.82	38.167		54.64	62.347		81.314	45.028		109.16	45.84
112.98	39.115		55.652	67.405		88.927	46.994		108.17	45.836
115.37	39.723		55.767	67.992		91.993	47.82		107.43	45.856
116.52	40.411		55.579	66.71		91.074	47.584		107.8	45.988
116.56	40.885		55.414	66.336		89.874	47.243		107.92	46.14
115.62	41.197		55.405	66.545		90.369	47.472		106.36	46.483
114.85	41.562		55.468	66.394		90.629	47.528		103.25	46.436
113.79	42.165		55.478	65.953		89.277	47.032		100.12	46.44
112.81	42.722		55.504	65.308		86.513	46.034		98.627	46.502
112.6	43.044		55.489	64.827		83.573	45.001		98.719	46.596
112.81	43.334		55.558	64.843		81.919	44.507		99.386	46.81
113.24	43.863		55.595	65.051		81.891	44.465		99.959	46.491
113.88	44.376		55.442	64.696		82.431	44.679		100.68	45.388
113.62	44.75		55.167	63.684		83.014	44.921		99.057	43.938
111.15	45.15		54.838	62.624		84.101	45.11		94.065	43.124
107.25	45.626		54.624	61.95		82.534	44.692		88.351	43.12
104.06	45.96		54.582	61.837		78.105	43.508		84.244	43.358
102.61	46.348		54.68	62.058		72.694	42.001		83.751	43.198
103.21	46.787		54.582	62.134		68.49	40.832		85.053	42.844
103.58	47.165		54.403	62.075		67.446	40.336		85.41	43.179
103.87	47.408		54.553	62.104		68.495	40.594		86.089	44.363
103.92	48.135		55.424	62.172		69.263	41.371		85.648	46.152
103.44	49.581		56.696	62.21		70.027	42.571		83.321	47.683
102.09	51.435		57.599	62.297		70.687	43.806		80.219	48.244
100.53	52.743		57.829	62.34		71.092	44.541		77.575	47.82
99.72	53.233		57.705	62.251		70.982	44.485		76.734	47.656
99.775	53.145		57.51	62.246		70.905	44.189		77.121	47.964
99.901	53.257		58.081	62.727		71.207	44.202		77.637	47.964
100.67	53.612		58.09	62.723		71.582	44.387		78.423	47.309
101.41	53.86		56.719	61.479		70.767	44.16		78.612	46.265
100.06	53.698		54.464	59.326		68.815	43.563		76.27	45.439
95.833	53.264		52.416	57.316		66.438	42.778		72.167	45.08
90.467	52.916		51.517	56.458		64.939	42.263		68.128	45.014
86.631	52.881		51.459	56.526		64.776	42.254		66.171	45.15
85.8	53.226		51.95	56.938		65.151	42.428		66.392	45.166
86.618	53.657		51.665	57.184		65.371	42.502		67.165	45.33
87.117	54.058		51.546	57.304		65.983	42.936		67.485	45.22
87.385	54.332		52.134	56.748		65.579	42.72		68.024	45.104
87.421	54.305		53.589	55.431		63.494	41.282		66.905	45.189
87.065	53.805		55.104	53.972		60.613	39.053		64.423	45.298
86.554	53.255		56.014	53.141		58.181	37.204		61.479	45.014
86.058	53.024		56.308	52.935		59.095	36.663		59.622	45.072
85.838	53.059		55.786	53.243		58.547	37.003		59.728	45.618
85.9	53.233		55.781	53.322		58.046	37.25		60.179	46.156
86.003	53.421		55.75	53.371		58.718	37.15		59.463	46.639
86.884	53.467		55.901	53.31		58.603	37.075		58.205	46.865
87.204	53.078		56.174	53.18		58.035	37.371		57.231	46.74
85.243	52.109		56.477	53.061		57.27	38.161		56.6	46.74
81.042	51.18		56.729	52.937		57.242	39.002		56.846	46.752
76.99	50.465		56.821	52.848		53.29	39.39		56.989	46.658
74.336	50.532		56.769	52.842		53.44	39.376		57.254	46.697
74.397	50.577		56.79	52.935		53.985	39.225		57.424	45.875
75.184	50.501		56.842	53.143		53.873	39.062		56.755	45.431
75.038	50.298		56.858	53.113		53.855	38.971		55.482	44.967
74.753	50.122		56.635	52.499		53.973	39.272		54.09	44.835
75.695	50.253		56.31	51.413		54.438	40.138		53.206	45.014
77.818	50.477		55.983	50.429		55.097	41.19		53.252	45.088
80.537	50.782		55.816	49.876		55.532	41.896		53.418	45.084
82.65	50.834		55.758	50.048		55.535	42.005		53.666	45.131
83.346	50.903		55.899	50.087		55.46	41.758		53.855	45.263
83.091	50.815		56.195	50.208		55.492	41.734		53.581	45.61
83.071	50.536		56.362	50.264		55.802	41.742		52.458	45.848
84.016	50.181		55.703	50.144		55.602	41.742		51.234	45.891
84.023	50.103		54.144	49.829		54.405	41.796		50.021	45.805
81.793	50.208		52.512	49.5		52.728	41.847		49.779	45.844
79.016	50.236		51.541	49.311		51.421	41.863		50.079	45.945
76.21	50.162		51.404	49.306		50.996	41.885		50.182	46.062
75.679	50.172		51.628	49.287		51.198	41.874		50.134	45.244
76.737	50.408		51.755	49.426		51.371	41.856		50.221	44.164
76.576	50.515		51.673	49.624		51.438	41.945		50.065	43.081
74.193	50.427		51.696	49.437		51.426	41.97		50.019	42.844
71.446	50.308		52.199	48.651		51.273	41.787		49.943	43.007
69.717	50.308		52.98	47.522		50.924	41.402		49.841	43.077
69.795	50.129		53.549	46.687		50.591	41.048		49.826	43.167
70.53	50.146		53.81	46.448		50.441	40.963		49.803	43.214
70.847	50.1		53.709	46.574		50.441	40.972		49.717	42.957
71.209	50.041		53.439	46.654		50.514	41.003		49.605	42.524
71.484	50.422		53.135	46.581		50.321	40.89		50.083	41.967
71.4	51.282		52.98	46.433		50.209	40.823		51.114	41.643
71.203	52.059		52.872	46.32		50.581	41.023		52.38	41.675
71.051	52.423		52.865	46.308		48.968	41.7		53.123	41.78
70.999	52.226		52.846	46.383		50.091	42.446		53.093	41.639
71.271	51.77		52.919	46.373		50.785	42.831		52.838	41.414
71.371	51.382		53.027	46.515		51.028	42.811		52.928	41.772
71.436	51.07		52.942	46.369		50.793	42.722		53.132	42.543
71.52	50.539		52.451	45.943		50.473	43.12		52.859	43.767
71.883	49.681		51.797	45.454		50.018	44.022		52.034	44.698
72.624	48.671		51.296	45.027		49.681	45.008		51.093	44.839
73.384	47.859		51.228	44.92		49.551	45.366		50.476	44.589
73.702	47.494		51.336	45.051		49.576	45.182		50.212	44.55
73.52	47.306		51.372	45.092		49.631	45.159		50.361	44.796
73.19	47.194		50.993	45.259		49.646	45.331		50.506	44.558
73.093	47.096		51.052	45.221		49.726	45.547		50.453	44.227
73.077	46.753		52.174	44.742		49.453	44.788		50.548	43.701
73.167	45.853		54.003	43.998		48.998	43.307		50.177	43.428
73.362	44.645		55.487	43.364		48.421	41.62		49.708	43.381
73.475	43.754		56.009	43.105		48.019	40.629		49.308	43.37
73.572	43.363		55.969	43.14		47.979	40.536		49.149	43.413
73.646	43.349		55.689	43.248		48.219	40.823		49.234	43.561
73.452	43.292		55.793	43.389		48.361	41.021		49.342	43.428
73.902	43.101		55.861	43.468		48.776	41.237		49.232	43.401
74.511	42.908		55.527	43.144		48.241	40.937		49.232	43.284
73.876	42.81		54.76	42.354		46.679	40.146		49.345	43.101
71.384	42.946		53.904	41.543		44.42	39.08		49.699	43.37
67.63	43.137		53.436	41.14		42.768	38.343		50.014	43.794
64.594	43.13		53.415	41.09		42.383	38.17		50.203	43.264
63.095	43.196		53.587	41.237		42.678	38.288		50.43	42.259
63.409	43.194		53.775	41.317		42.91	38.35		50.242	40.856
63.416	42.922		53.893	41.372		42.825	38.317		49.641	39.477
62.976	42.563		53.592	41.27		42.835	38.259		48.859	38.99
62.603	42.879		52.721	40.972		43.063	38.764		48.18	39.259
62.701	44.233		51.644	40.603		43.485	39.735		47.991	39.446
63.121	45.643		50.875	40.355		43.882	40.654		48.109	39.96
63.419	46.658		50.588	40.241		44.05	41.032		48.138	39.898
63.697	46.536		50.885	40.33		44.027	40.975		48.615	38.974
63.452	46.141		50.871	40.309		43.992	40.77		48.615	37.645
63.193	45.845		50.713	40.213		44.052	40.946		47.579	36.102
62.691	45.893		50.69	40.24		44.035	40.905		45.92	35.007
61.992	45.538		51.32	40.699		43.802	40.732		43.899	35.175
62.286	44.306		52.453	41.506		43.325	40.333		42.859	35.491
64.322	43.01		53.403	42.282		42.798	39.955		43.057	35.253
66.565	41.621		53.824	42.686		42.53	39.75		43.281	35.163
68.313	41.319		53.726	42.516		42.5	39.768		43.587	35.506
68.141	41.414		53.545	42.446		42.603	39.861		43.711	36.726
67.843	41.297		53.488	42.415		42.563	39.81		43.345	38
67.727	40.447		53.556	42.434		42.623	39.819		42.576	39.075
67.788	39.291		53.472	42.375		42.58	39.835		41.612	39.266
67.536	38.572		53.307	42.173		42.58	40.117		40.894	38.811
66.795	38.467		53.1	41.946		42.683	40.614		40.88	38.612
66.083	38.715		53.015	41.837		42.698	40.912		41.096	38.62
65.536	38.646		52.987	41.839		42.668	40.963		41.021	38.647
64.905	38.598		53.02	41.865		42.715	40.957		40.867	39.539
64.888	38.765		52.9	42.076		42.678	40.905		40.963	40.891
65.154	39.418		52.808	42.28		43.028	40.683		41.552	42.236
65.533	40.292		53.018	41.934		43.055	40.636		42.415	42.696
66.342	40.976		53.392	40.65		42.163	41.273		43.227	42.458
66.86	41.309		53.838	38.991		40.691	42.319		43.433	42.317
66.74	41.045		54.163	37.802		39.459	43.241		43.301	42.275
66.617	41.019		54.394	37.338		39.071	43.577		43.216	42.212
66.931	41.078		54.26	37.598		39.176	43.55		43.147	42.177
67.51	40.981		53.973	38.155		39.291	43.31		43.006	42.376
66.957	40.542		53.582	39.003		39.359	43.525		43.469	42.618
64.332	39.842		53.227	39.866		39.461	43.619		44.056	42.633
60.535	39.094		53.055	40.338		39.371	43.169		44.802	42.547
57.681	38.57		53.07	40.314		39.021	42.159		45.174	42.516
56.703	38.496		53.175	40.112		38.554	41.066		45.142	42.922
57.309	38.548		53.194	40.188		38.331	40.507		45.014	43.315
57.639	38.524		53.272	40.296		38.329	40.427		45.071	42.501
57.93	38.434		53.189	40.128		38.474	40.692		45.267	40.085
57.888	38.217		52.903	39.552		38.269	40.785		44.924	37.053
57.017	37.898		52.489	38.886		38.102	40.792		44.351	35.339
55.425	37.586		52.183	38.436		38.371	40.636		43.672	35.198
53.774	37.455		52.152	38.371		39.259	40.171		43.218	35.65
52.823	37.378		52.244	38.484		40.393	39.534		43.097	35.833
53.108	37.39		52.261	38.511		41.358	39.145		43.218	35.806
53.499	37.271		52.498	38.596		41.918	39.091		43.407	35.775
54.027	37.047		52.444	38.601		41.74	39.423		43.559	35.58
54.399	37.093		51.724	38.318		40.828	38.726		43.441	35.335
54.062	37.559		50.628	37.853		39.346	37.631		42.546	35.116
53.046	38.224		49.777	37.528		37.924	36.542		41.253	35.113
51.855	38.717		49.521	37.485		37.159	35.921		40.233	35.14
51.179	38.884		49.619	37.527		37.142	35.99		39.875	35.031
51.282	38.66		49.754	37.578		37.404	36.14		40.05	34.918
51.535	38.543		49.756	37.55		37.502	36.035		40.273	34.945
51.942	38.498		49.786	37.57		37.467	35.766		40.27	35.678
52.321	38.458		49.667	37.544		37.407	36.26		40.257	36.85
52.04	38.31		49.436	37.472		37.322	37.691		40.183	37.942
50.619	38.015		49.215	37.389		37.232	39.699		39.92	38.542
48.547	37.872		49.027	37.327		37.117	41.012		39.603	38.51
47.156	37.719		48.942	37.411		37.032	41.197		39.532	38.265
46.651	37.59		49.1	37.357		37.064	40.883		39.585	38.109
46.897	37.45		48.98	37.451		37.169	40.707		39.587	37.77
47.217	37.386		48.963	37.528		37.309	40.77		39.576	38.46
47.366	37.269		49.088	37.425		37.159	40.739		39.522	39.933
47.318	36.861		49.394	37.092		36.794	40.632		39.617	41.636
47.084	36.106		49.699	36.7		36.422	40.75		39.859	42.91
46.654	35.413		49.965	36.484		36.057	40.75		40.181	43.058
46.308	34.839		50.135	36.458		35.827	40.678		40.378	42.672
45.838	34.784		49.953	36.548		35.915	40.747		40.561	42.723
45.787	34.765		49.979	36.43		35.972	40.792		40.5	43.198
45.686	34.82		50.019	36.312		36.24	40.857		40.105	43.646
45.495	34.891		50.038	36.434		36.25	40.761		39.49	43.771
45.389	34.875		49.735	36.864		35.627	40.58		39.011	43.674
45.848	34.815		49.203	37.497		34.283	40.351		38.712	43.752
46.868	34.763		48.855	38.059		32.963	40.073		38.839	43.896
47.819	34.813		48.782	38.353		32.383	39.89		38.926	43.942
48.699	34.803		48.815	38.219		32.428	39.855		39.007	43.424
48.622	34.76		48.829	38.108		32.598	39.908		39.085	42.228
48.447	34.863		48.601	38.163		32.458	39.906		38.804	41.145
48.337	35.082		48.528	38.222		32.376	39.826		38.33	40.248
48.382	35.268		49.227	38.017		32.608	39.953		37.976	40.233
48.295	35.411		50.786	37.74		33.33	40.342		37.601	40.529
47.848	35.549		52.395	37.515		34.253	40.87		37.605	40.79
47.324	35.391		53.316	37.342		34.852	41.279		37.739	40.65
46.961	35.411		53.091	37.355		34.93	41.348		37.813	40.412
46.683	35.501		52.924	37.389		34.79	41.233		37.803	39.917
46.66	35.456		52.924	37.459		34.72	41.277		37.654	39.305
47.097	35.272		53.067	37.526		34.418	41.502		37.7	38.748
47.777	35.032		52.928	37.402		34.528	41.375		37.631	38.55
48.476	34.963		52.268	37.097		35.335	40.56		37.629	38.713
48.852	34.994		51.553	36.733		36.499	39.383		37.679	38.795
48.803	34.965		51.143	36.481		37.442	38.528		37.654	38.721
48.382	35.008		51.007	36.642		37.787	38.303		37.661	38.694
48.331	35.056		51.111	36.639		37.629	38.379		37.707	38.966
48.007	35.079		51.252	36.247		37.524	38.452		37.743	39.45
47.525	34.879		51.364	35.433		37.804	38.72		37.601	39.999
47.013	34.522		51.508	34.666		37.914	38.802		37.571	40.322
46.528	34.219		51.574	34.344		37.052	38.219		37.5	40.198
46.02	34.074		51.56	34.397		35.092	37.132		37.47	40.054
45.657	34.146		51.529	34.516
45.732	34.129		51.393	34.522
45.531	34.053		51.357	34.513
45.482	34.041		51.569	34.508
45.573	34.286		52.204	34.549
45.573	34.789		53.048	34.598
45.628	35.403		53.577	34.639
45.712	35.773		53.589	34.627
45.745	35.768		53.408	34.617
45.596	35.663		53.349	34.67
